# Supplementary material for: Combinatorial Expression of Grp and Neurod6 Defines Dopamine Neuron Populations with Distinct Projection Patterns and Disease Vulnerability
Source: eNeuro. 2018 Jun 13;5(3):ENEURO.0152-18.2018. doi: 10.1523/ENEURO.0152-18.2018 (PMC6104179; doi:10.1523/ENEURO.0152-18.2018)
Supplement: Table 1-1 — Differential gene expression by cluster Excel table reports gene names, expression values, and p values for the genes used to generate the heatmap in Figure 1-1E. Cluster comparison = Clusters that are compared where cluster n is expressed as Xn. Gene = differentially expressed gene between the two clusters compared in “Cluster comparison”. Log Fold Change = log-fold change of gene expression between the two clusters in “Cluster comparison”. Negative value indicates increased expression in the second cluster (e.g. a negative value in X1-X2 means the gene is higher expressed in X2 relative to X1). Average Expression = Average expression of the gene across all cells. T = moderated t-statistic from the limma DE test. P.Value = probability that the gene is differentially expressed between the two clusters. Adj.P.Val = p value adjusted for multiple testing using the Benjamini-Hochberg method. B = the log-odds that the gene is differentially expressed. Download Table 1-1, XLSX file. [file sup-enu-eN-NWR-0152-18-s06.xlsx]

## Sheet: Differentially expressed genes
Cluster comparison	Gene	log Fold Change	Average Expression	t	P.Value	adj.P.Val	B
X1-X2	Ubb	2.13252	10.3574	15.4352	1.6264e-37	6.9146e-34	74.6116
X1-X2	Actg1	2.89019	8.16431	14.861	1.33105e-35	4.96491e-32	69.7704
X1-X2	Pgk1	3.08393	8.12254	13.5017	4.37597e-31	1.20153e-27	59.6921
X1-X2	Hspa8	1.67661	11.0386	12.9187	3.67553e-29	8.70215e-26	55.3901
X1-X2	Rpl4	3.39684	8.79185	12.8194	7.79614e-29	1.78364e-25	54.6062
X1-X2	4933434E20Rik	3.64812	9.25472	12.5121	7.93923e-28	1.72477e-24	52.4653
X1-X2	Ptp4a1	3.37225	8.07276	12.2794	4.56945e-27	9.40992e-24	50.5989
X1-X2	Tuba1a	1.87814	10.5166	12.0933	1.84374e-26	3.5735e-23	49.3372
X1-X2	Ids	-2.24267	6.38998	-11.9748	4.4707e-26	8.33803e-23	48.4971
X1-X2	Slc25a5	4.00972	7.92228	11.8427	1.198e-25	2.13367e-22	47.3477
X1-X3	Tac1	-12.2498	0.916464	-47.8742	1.12701e-122	4.45604e-117	268.189
X1-X3	Cd36	-7.86932	0.0998841	-23.7599	3.10603e-64	9.44682e-60	134.259
X1-X3	Nxph1	-8.53266	1.64777	-19.9884	1.80585e-52	2.55004e-48	108.378
X1-X3	Nos1	-7.81029	1.32304	-19.8083	6.84196e-52	8.72654e-48	106.795
X1-X3	Pitx2	-6.2762	-0.0275632	-19.6791	1.78317e-51	2.20326e-47	104.384
X1-X3	Gabrg1	-8.09264	2.51577	-18.6493	3.89088e-48	3.57769e-44	98.4714
X1-X3	Arpp21	-7.69391	1.34301	-18.1929	1.20878e-46	9.55877e-43	94.8919
X1-X3	Irx6	-5.14622	-0.177706	-17.836	1.79468e-45	1.31407e-41	90.2147
X1-X3	Cnr1	-8.83776	2.55057	-17.4107	4.51819e-44	3.08006e-40	89.3885
X1-X3	Car10	-7.56025	1.89248	-16.6636	1.33901e-41	7.15444e-38	83.4046
X1-X4	Lix1	2.71225	6.46972	8.60785	1.11596e-15	5.89887e-13	24.9664
X1-X4	Fxyd6	-5.31399	5.21536	-7.84366	1.56139e-13	5.59197e-11	19.9951
X1-X4	Kcns3	3.76698	3.37346	7.52122	1.16442e-12	3.51449e-10	17.9052
X1-X4	Nrip3	2.56368	8.0317	7.44836	1.82126e-12	5.27163e-10	17.752
X1-X4	Abi2	1.63881	8.14766	7.13314	1.22429e-11	2.97157e-09	16.0429
X1-X4	Ttc12	3.82631	2.29848	7.1696	9.84633e-12	2.43777e-09	15.8369
X1-X4	Grp	-4.33501	2.40747	-6.84462	6.70145e-11	1.36793e-08	14.1869
X1-X4	Cadm1	-3.45096	6.95361	-6.62472	2.37674e-10	4.24326e-08	13.1372
X1-X4	Ccnd2	-3.90295	1.80455	-6.64174	2.15701e-10	3.88722e-08	13.0586
X1-X4	Igf1	4.15977	4.85192	6.61947	2.44898e-10	4.35386e-08	13.0399
X1-X5	Kcns3	7.01586	3.37346	16.0821	1.14317e-39	5.19537e-36	78.3931
X1-X5	Chrna3	6.05073	3.33242	11.8444	1.18263e-25	2.11582e-22	47.0255
X1-X5	Ahi1	-2.53996	9.46507	-9.02936	6.63487e-17	4.27255e-14	27.6868
X1-X5	Aldh1a7	5.85091	3.35944	8.94306	1.18867e-16	7.41304e-14	27.1512
X1-X5	Fxyd6	-5.95649	5.21536	-8.55756	1.55599e-15	8.00024e-13	24.6987
X1-X5	Srpx2	4.47753	2.25922	8.48926	2.43978e-15	1.21954e-12	24.2032
X1-X5	Hpcal1	-5.32926	5.67037	-8.37004	5.32709e-15	2.48674e-12	23.5077
X1-X5	Epha4	5.61403	4.54647	8.30932	7.91149e-15	3.5709e-12	22.952
X1-X5	Ldhb	1.718	9.99743	8.32823	6.99591e-15	3.20522e-12	22.9335
X1-X5	Cyp4v3	3.41698	0.91046	8.05497	4.08046e-14	1.638e-11	21.5009
X1-X6	Kcns3	6.96025	3.37346	14.3922	4.8407e-34	1.62199e-30	65.9162
X1-X6	Plxnc1	-6.91598	3.7095	-13.7072	9.12315e-32	2.67199e-28	61.1355
X1-X6	Fxyd6	-7.7972	5.21536	-13.1365	7.04438e-30	1.77405e-26	57.0323
X1-X6	Ttc12	5.90236	2.29848	12.4035	1.79803e-27	3.82214e-24	51.3484
X1-X6	Chrna3	6.15609	3.33242	11.2429	1.01486e-23	1.5142e-20	42.8139
X1-X6	Ahi1	-3.02543	9.46507	-10.9499	8.66652e-23	1.13842e-19	41.0062
X1-X6	Necab1	-6.17611	4.09107	-10.0344	6.26161e-20	6.14333e-17	34.5461
X1-X6	Ndst3	-5.48579	1.8636	-10.0057	7.67171e-20	7.43457e-17	34.1575
X1-X6	Gpx3	-5.98789	5.20623	-9.40417	5.12213e-18	3.83566e-15	30.2801
X1-X6	Baiap3	-5.4668	3.07292	-9.33524	8.23224e-18	5.92883e-15	29.6856
X1-X7	Gad1	-9.73276	0.170344	-43.3293	1.38896e-113	2.74589e-108	245.031
X1-X7	Ecel1	-7.99589	0.171884	-23.9748	6.97841e-65	2.29932e-60	135.402
X1-X7	Pkib	-8.59039	1.33232	-22.3361	7.08202e-60	1.55564e-55	125
X1-X7	Calcr	-8.55998	0.364554	-20.8312	3.69885e-55	6.9642e-51	114.114
X1-X7	Fam159b	-6.44039	-0.100379	-20.7456	6.91273e-55	1.18835e-50	111.522
X1-X7	Msn	-7.19668	0.0529563	-19.8848	3.88467e-52	5.11984e-48	106.472
X1-X7	Six6	-6.95331	0.0471939	-18.7012	2.63528e-48	2.48085e-44	97.665
X1-X7	Prlr	-7.65593	2.57233	-17.6642	6.59645e-45	4.65742e-41	90.9451
X1-X7	Otof	-6.99527	0.475541	-17.1897	2.42565e-43	1.54689e-39	86.7889
X1-X7	Ucp2	-7.9808	1.33739	-16.9583	1.41348e-42	8.34136e-39	85.7859
X1-X8	Cbln4	-7.78785	2.80496	-18.8975	6.05078e-49	5.98101e-45	100.27
X1-X8	Lpl	-7.3298	2.65707	-16.5987	2.19774e-41	1.14337e-37	83.1022
X1-X8	Tnr	-5.27894	3.15351	-13.4438	6.80212e-31	1.84211e-27	59.1177
X1-X8	Neurod6	-6.02527	1.18529	-13.1801	5.05582e-30	1.28968e-26	57.2692
X1-X8	Fxyd6	-7.32558	5.21536	-12.6851	2.15159e-28	4.88915e-25	53.7504
X1-X8	Kcns3	6.07631	3.37346	12.2099	7.69908e-27	1.53744e-23	49.9448
X1-X8	Grp	-6.39738	2.40747	-12.0914	1.87114e-26	3.6089e-23	49.3108
X1-X8	Gpr83	-6.37662	3.28842	-11.8249	1.36785e-25	2.42526e-22	47.3551
X1-X8	Syt10	-5.08319	2.04825	-11.0296	4.84267e-23	6.60253e-20	41.4617
X1-X8	Igfbp4	-5.34492	0.932371	-10.9895	6.49324e-23	8.61527e-20	41.2178
X1-X9	Gnas	-2.1531	9.71215	-7.90528	1.0579e-13	3.97226e-11	20.4326
X1-X9	Ncoa4	4.15168	2.92607	6.27593	1.67531e-09	2.36994e-07	11.1145
X1-X9	Ldoc1	4.7552	1.67141	5.84503	1.69468e-08	1.82526e-06	9.00818
X1-X9	B630019K06Rik	-3.70016	4.7037	-5.75309	2.73606e-08	2.7696e-06	8.64397
X1-X9	Pik3c3	5.08414	3.80425	5.68467	3.89453e-08	3.75665e-06	8.19324
X1-X9	Pdp2	5.62276	3.96503	5.64556	4.75898e-08	4.48544e-06	8.03128
X1-X9	Dab2ip	-4.14544	3.19543	-5.55202	7.65628e-08	6.77378e-06	7.59901
X1-X9	Mmadhc	5.00783	3.98758	5.30943	2.55897e-07	1.91953e-05	6.45514
X1-X9	Mtpap	4.35736	2.8487	5.29187	2.78826e-07	2.06167e-05	6.44971
X1-X9	Pepd	5.22369	4.25689	5.2712	3.08386e-07	2.24594e-05	6.29945
X2-X3	Tac1	-10.3078	0.916464	-20.7818	5.3055e-55	9.53513e-51	113.284
X2-X3	Cd36	-7.55072	0.0998841	-20.6226	1.69965e-54	2.68808e-50	111.846
X2-X3	Pitx2	-5.67788	-0.0275632	-16.6657	1.3178e-41	7.13759e-38	82.0524
X2-X3	Irx6	-4.97409	-0.177706	-16.684	1.14567e-41	6.29145e-38	81.3399
X2-X3	En1	6.91343	6.26296	16.3724	1.23946e-40	6.05019e-37	80.5202
X2-X3	Erbb4	6.71008	5.19258	13.265	2.65198e-30	6.9904e-27	57.6822
X2-X3	Ubb	-2.15885	10.3574	-12.9894	2.15109e-29	5.18607e-26	56.0525
X2-X3	Nos1	-6.37307	1.32304	-12.0596	2.37204e-26	4.5528e-23	48.8009
X2-X3	Arpp21	-6.4335	1.34301	-11.9681	4.70158e-26	8.68668e-23	48.1591
X2-X3	Gda	-6.02679	0.511236	-11.9739	4.5024e-26	8.35771e-23	48.0274
X2-X4	Actg1	-2.88633	8.16431	-14.3236	8.18841e-34	2.698e-30	65.6211
X2-X4	Ubb	-2.04314	10.3574	-14.1612	2.8376e-33	9.12157e-30	64.9333
X2-X4	Rpl4	-3.51289	8.79185	-12.9562	2.76625e-29	6.58881e-26	55.5372
X2-X4	Tuba1a	-2.05657	10.5166	-12.8925	4.48376e-29	1.04901e-25	55.3321
X2-X4	Stub1	-4.64079	4.93222	-11.9308	6.21079e-26	1.13165e-22	47.3252
X2-X4	Hspa8	-1.59893	11.0386	-11.751	2.3706e-25	4.09305e-22	46.7233
X2-X4	Ids	2.69391	6.38998	11.6565	4.78173e-25	8.07966e-22	45.9616
X2-X4	Eef1a1	-2.07016	10.0536	-11.2675	8.46567e-24	1.28246e-20	43.3606
X2-X4	Atp6v0c	-2.50281	7.66036	-11.2758	7.96749e-24	1.21163e-20	43.2107
X2-X4	Ap2m1	-1.86777	9.44393	-11.0689	3.63524e-23	5.06102e-20	41.9476
X2-X5	Ubb	-2.07838	10.3574	-13.8255	3.69661e-32	1.13302e-28	62.386
X2-X5	Rpl4	-3.17553	8.79185	-11.1315	2.2974e-23	3.3152e-20	42.1758
X2-X5	Actg1	-2.36881	8.16431	-10.8743	1.50349e-22	1.91146e-19	40.2929
X2-X5	Eef1a1	-2.02755	10.0536	-10.5108	2.08709e-21	2.39191e-18	37.9502
X2-X5	Stub1	-4.2776	4.93222	-9.78602	3.60079e-19	3.19935e-16	32.1454
X2-X5	Tuba1a	-1.66335	10.5166	-9.61022	1.22916e-18	1.0146e-15	31.6022
X2-X5	Ap2m1	-1.72787	9.44393	-9.59177	1.39747e-18	1.13692e-15	31.5797
X2-X5	Atp6v0c	-2.24784	7.66036	-9.46813	3.29333e-18	2.56833e-15	30.5913
X2-X5	Csde1	-2.47406	11.0499	-9.36929	6.51325e-18	4.769e-15	29.9184
X2-X5	Oaz1	-1.92236	7.40704	-9.34539	7.67712e-18	5.54926e-15	29.7749
X2-X6	Ubb	-2.02611	10.3574	-12.9685	2.5193e-29	6.03696e-26	55.9296
X2-X6	Rpl4	-3.33128	8.79185	-11.4915	1.62305e-24	2.65179e-21	44.648
X2-X6	Set	-1.92732	10.341	-10.1061	3.76597e-20	3.78886e-17	35.0753
X2-X6	Csde1	-2.65962	11.0499	-9.99664	8.17657e-20	7.88516e-17	34.2705
X2-X6	4933434E20Rik	-3.04334	9.25472	-9.34683	7.60148e-18	5.51474e-15	29.8973
X2-X6	Rpl3	-1.98793	8.57527	-9.10083	4.08588e-17	2.71971e-14	28.2591
X2-X6	Cct6a	-3.9529	7.17829	-9.11443	3.725e-17	2.49208e-14	27.8325
X2-X6	Eef1a1	-1.83566	10.0536	-8.99831	8.18593e-17	5.22879e-14	27.5751
X2-X6	Tuba1a	-1.62325	10.5166	-8.98476	8.97084e-17	5.69336e-14	27.4193
X2-X6	Rpl9	-2.55445	7.45953	-8.99848	8.17663e-17	5.22879e-14	27.3038
X2-X7	Gad1	-9.74146	0.170344	-38.2696	1.51119e-102	1.49376e-97	219.355
X2-X7	Ecel1	-8.05402	0.171884	-22.4704	2.72069e-60	6.7233e-56	124.676
X2-X7	Fam159b	-6.43741	-0.100379	-19.8971	3.54634e-52	4.8351e-48	105.11
X2-X7	Msn	-7.32518	0.0529563	-19.1343	1.02952e-49	1.10016e-45	100.695
X2-X7	Calcr	-8.10173	0.364554	-17.6325	8.3864e-45	5.81733e-41	90.487
X2-X7	Ubb	-2.70145	10.3574	-16.9652	1.34024e-42	8.02899e-39	86.2294
X2-X7	Six6	-6.68445	0.0471939	-17.1134	4.33454e-43	2.67785e-39	85.7949
X2-X7	Pkib	-8.039	1.33232	-16.4741	5.69534e-41	2.81484e-37	81.8213
X2-X7	Tmem176b	-8.67257	0.812773	-16.1131	9.01127e-40	4.14296e-36	79.3159
X2-X7	Ucp2	-7.91961	1.33739	-14.8528	1.41725e-35	5.23706e-32	69.7583
X2-X8	Ubb	-2.02561	10.3574	-13.6752	1.16465e-31	3.36123e-28	61.2557
X2-X8	Stub1	-4.91106	4.93222	-12.3399	2.90183e-27	6.07062e-24	50.2998
X2-X8	Neurod6	-6.08309	1.18529	-12.1034	1.70929e-26	3.36235e-23	49.0049
X2-X8	Rpl4	-3.25425	8.79185	-11.6412	5.3558e-25	9.01114e-22	45.9462
X2-X8	Actg1	-2.40188	8.16431	-11.2946	6.93572e-24	1.06291e-20	43.4069
X2-X8	Cbln4	-6.58471	2.80496	-10.9408	9.26381e-23	1.21285e-19	40.6346
X2-X8	Igfbp4	-5.61836	0.932371	-10.8235	2.1756e-22	2.73952e-19	39.773
X2-X8	Tuba1a	-1.78984	10.5166	-10.7043	5.16283e-22	6.24257e-19	39.223
X2-X8	Eef1a1	-2.01656	10.0536	-10.6556	7.34325e-22	8.82502e-19	38.9477
X2-X8	Rpl3	-2.10571	8.57527	-10.3634	6.01356e-21	6.55011e-18	36.9212
X2-X9	Aldoa	-1.68235	11.4458	-7.71764	3.44355e-13	1.15092e-10	19.1578
X2-X9	Ppia	-1.62095	9.08317	-7.39188	2.57155e-12	7.23673e-10	17.5514
X2-X9	Ubb	-1.68963	10.3574	-7.12588	1.27852e-11	3.08426e-09	15.9905
X2-X9	Atp5o	-2.0769	8.76444	-6.80338	8.51436e-11	1.70282e-08	14.1862
X2-X9	Ndufs8	-3.42974	7.35292	-6.80519	8.42538e-11	1.68673e-08	14.0108
X2-X9	Psmc2	-4.16599	7.35052	-6.71986	1.37882e-10	2.62479e-08	13.5048
X2-X9	Uqcr10	-2.03488	7.73507	-6.62094	2.42847e-10	4.32322e-08	13.1603
X2-X9	Atp5c1	-2.81714	8.85358	-6.54946	3.64335e-10	6.15351e-08	12.7975
X2-X9	Hint1	-1.87837	8.40832	-6.47849	5.43495e-10	8.78184e-08	12.4111
X2-X9	Cox4i1	-1.94591	9.23036	-6.43402	6.97286e-10	1.09448e-07	12.161
X3-X4	Tac1	11.7881	0.916464	34.9764	8.91274e-95	5.87331e-90	204.167
X3-X4	Cd36	8.01235	0.0998841	22.7689	3.26832e-61	9.23039e-57	127.168
X3-X4	Pitx2	6.11383	-0.0275632	18.5335	9.28686e-48	7.98242e-44	95.9501
X3-X4	Irx6	5.14516	-0.177706	17.4014	4.84739e-44	3.24848e-40	86.8426
X3-X4	Nos1	7.15213	1.32304	15.3721	2.63921e-37	1.11012e-33	73.6114
X3-X4	En1	-6.47937	6.26296	-15.2152	8.7932e-37	3.51184e-33	72.1077
X3-X4	Nxph1	7.79547	1.64777	14.4684	2.69872e-34	9.27862e-31	66.9539
X3-X4	Arpp21	6.82638	1.34301	13.7103	8.91319e-32	2.62998e-28	61.1499
X3-X4	Adamts2	6.08498	1.51613	13.235	3.33311e-30	8.72763e-27	57.3983
X3-X4	Gda	6.16956	0.511236	12.5417	6.3491e-28	1.39464e-24	52.2768
X3-X5	Tac1	11.6945	0.916464	28.6668	2.04035e-78	8.06731e-74	166.556
X3-X5	Cd36	8.00952	0.0998841	21.3113	1.12431e-56	2.2227e-52	116.708
X3-X5	Pitx2	6.27232	-0.0275632	18.2925	5.70361e-47	4.69821e-43	93.9144
X3-X5	Irx6	5.14233	-0.177706	16.9018	2.1733e-42	1.26367e-38	82.9871
X3-X5	En1	-6.26326	6.26296	-13.7441	6.88444e-32	2.04664e-28	61.0142
X3-X5	Nos1	7.07419	1.32304	13.581	2.39089e-31	6.80093e-28	60.0257
X3-X5	Pgr15l	5.72055	0.206743	12.3869	2.03803e-27	4.30915e-24	50.7504
X3-X5	Arpp21	6.71018	1.34301	12.0951	1.81875e-26	3.55996e-23	49.0809
X3-X5	Nxph1	7.5912	1.64777	11.9672	4.73443e-26	8.70669e-23	48.2123
X3-X5	Rasgrp1	6.77248	1.07343	11.8577	1.07117e-25	1.93014e-22	47.3846
X3-X6	Tac1	11.2906	0.916464	22.4418	3.33522e-60	7.75709e-56	124.908
X3-X6	Cd36	7.63166	0.0998841	19.0743	1.61157e-49	1.67684e-45	100.526
X3-X6	Pitx2	6.27359	-0.0275632	17.7631	3.11526e-45	2.23952e-41	89.8989
X3-X6	Irx6	5.14361	-0.177706	16.5344	3.59095e-41	1.82028e-37	80.1568
X3-X6	En1	-6.68676	6.26296	-14.5697	1.24159e-34	4.34432e-31	67.0444
X3-X6	Nos1	7.47304	1.32304	14.2599	1.33358e-33	4.35771e-30	65.0155
X3-X6	Pgr15l	5.29826	0.206743	11.0558	4.00079e-23	5.51173e-20	41.2077
X3-X6	Nxph1	7.2464	1.64777	10.029	6.50643e-20	6.33637e-17	34.3675
X3-X6	Arpp21	6.03105	1.34301	9.25032	1.47394e-17	1.02783e-14	29.0756
X3-X6	Erbb4	-5.63975	5.19258	-9.16127	2.708e-17	1.83341e-14	28.5208
X3-X7	Gad1	-9.48801	0.170344	-28.1388	5.92769e-77	2.13067e-72	161.393
X3-X7	Tac1	11.6815	0.916464	19.3295	2.39939e-50	2.79027e-46	102.454
X3-X7	Ecel1	-7.81226	0.171884	-18.0529	3.47726e-46	2.64397e-42	92.8338
X3-X7	Cd36	8.00789	0.0998841	17.3185	9.10289e-44	5.99862e-40	87.4277
X3-X7	Fam159b	-6.27754	-0.100379	-17.215	1.99948e-43	1.29602e-39	85.689
X3-X7	Pitx2	6.27069	-0.0275632	15.9773	2.55071e-39	1.13317e-35	76.7658
X3-X7	Msn	-6.93087	0.0529563	-15.2592	6.27583e-37	2.55813e-33	71.9947
X3-X7	Irx6	5.1407	-0.177706	15.2264	8.06802e-37	3.2551e-33	70.6594
X3-X7	Six6	-6.71792	0.0471939	-14.9689	5.81539e-36	2.2109e-32	69.7457
X3-X7	Satb2	-6.25172	0.092982	-13.0107	1.82958e-29	4.46539e-26	55.1495
X3-X8	Tac1	11.8385	0.916464	32.3072	4.20486e-88	2.37507e-83	188.882
X3-X8	Cd36	7.98315	0.0998841	21.8582	2.16879e-58	4.51322e-54	120.789
X3-X8	Pitx2	6.27329	-0.0275632	18.6107	5.1988e-48	4.67169e-44	96.458
X3-X8	Irx6	5.14331	-0.177706	17.1211	4.08834e-43	2.56584e-39	84.8315
X3-X8	En1	-7.09965	6.26296	-16.7833	5.36766e-42	3.03187e-38	83.7609
X3-X8	Nxph1	8.40256	1.64777	16.052	1.43903e-39	6.46562e-36	78.8877
X3-X8	Nos1	7.31357	1.32304	15.1771	1.17824e-36	4.6586e-33	72.1109
X3-X8	Thrb	8.05602	2.41005	13.8136	4.05018e-32	1.23184e-28	62.0521
X3-X8	Fam81a	7.68988	3.56305	12.8556	5.92833e-29	1.37076e-25	54.8272
X3-X8	Erbb4	-6.63499	5.19258	-12.8193	7.80423e-29	1.78364e-25	54.4717
X3-X9	Tac1	12.3926	0.916464	15.8398	7.31647e-39	3.17895e-35	75.6864
X3-X9	Cd36	8.01221	0.0998841	13.1849	4.87576e-30	1.26001e-26	55.9272
X3-X9	Pitx2	6.275	-0.0275632	13.023	1.66748e-29	4.09505e-26	54.1782
X3-X9	Irx6	5.14502	-0.177706	12.8672	5.4283e-29	1.26252e-25	52.5852
X3-X9	En1	-7.39033	6.26296	-12.421	1.57581e-27	3.37252e-24	50.5857
X3-X9	Thrb	9.30879	2.41005	10.0233	6.77347e-20	6.58022e-17	34.0472
X3-X9	Car10	7.66554	1.89248	9.60377	1.28556e-18	1.05237e-15	31.0955
X3-X9	Pgr15l	5.72324	0.206743	9.14519	3.0216e-17	2.03875e-14	27.8019
X3-X9	Nos1	7.66779	1.32304	9.071	5.00343e-17	3.29168e-14	27.443
X3-X9	Erbb4	-7.08186	5.19258	-8.84993	2.2236e-16	1.32607e-13	26.1592
X4-X5	Anxa1	6.0058	3.17437	5.8929	1.31782e-08	1.4661e-06	9.23642
X4-X5	Igsf21	3.50873	3.15834	5.81416	1.99157e-08	2.1064e-06	8.77063
X4-X5	Aldh1a7	4.39536	3.35944	5.55034	7.72181e-08	6.82107e-06	7.60075
X4-X5	Ldhb	1.21929	9.99743	5.50237	9.83179e-08	8.40695e-06	7.14234
X4-X5	Kcns3	3.24888	3.37346	5.395	1.67936e-07	1.33817e-05	6.85035
X4-X5	Ptpn5	2.55987	7.27374	5.17939	4.80814e-07	3.27152e-05	6.00965
X4-X5	Chrna3	3.36353	3.33242	5.20884	4.17235e-07	2.89726e-05	6.00555
X4-X5	Pcsk1	3.80573	5.79773	5.14989	5.53914e-07	3.69452e-05	5.75243
X4-X5	Slc6a3	1.74339	11.115	5.23532	3.67086e-07	2.60203e-05	5.60343
X4-X5	Gad2	-3.61787	2.55681	-5.02516	1.00094e-06	6.10926e-05	5.21213
X4-X6	Plxnc1	-5.02382	3.7095	-7.5446	1.00815e-12	3.08284e-10	18.172
X4-X6	Ndst3	-4.62862	1.8636	-7.54117	1.02974e-12	3.14399e-10	17.9898
X4-X6	Ryr2	-4.67824	1.9411	-7.25477	5.90355e-12	1.5397e-09	16.3542
X4-X6	Erdr1.1	-3.70234	3.78889	-6.98838	2.88846e-11	6.46329e-09	14.9189
X4-X6	Necab1	-5.0304	4.09107	-6.81302	8.0516e-11	1.62176e-08	14.1007
X4-X6	Gas7	-4.86489	3.84282	-6.69967	1.54837e-10	2.9125e-08	13.4408
X4-X6	Gpx3	-4.56356	5.20623	-6.31837	1.32586e-09	1.93299e-07	11.5253
X4-X6	Gucy1a3	-4.33149	0.732002	-6.31172	1.37546e-09	1.99283e-07	11.2892
X4-X6	Slc7a14	-2.74776	5.23416	-6.07349	5.03835e-09	6.23507e-07	10.197
X4-X6	Ahi1	-1.51253	9.46507	-6.0546	5.57665e-09	6.83067e-07	9.84604
X4-X7	Gad1	-9.69489	0.170344	-39.2287	1.01576e-104	1.33873e-99	224.664
X4-X7	Ecel1	-8.00588	0.171884	-22.7351	4.15359e-61	1.09485e-56	126.724
X4-X7	Pkib	-8.67943	1.33232	-20.3884	9.47569e-54	1.44099e-49	110.918
X4-X7	Fam159b	-6.43933	-0.100379	-20.1108	7.31629e-53	1.0714e-48	106.868
X4-X7	Msn	-7.2586	0.0529563	-19.227	5.15077e-50	5.81872e-46	101.557
X4-X7	Calcr	-8.3253	0.364554	-18.9787	3.29293e-49	3.33842e-45	100.562
X4-X7	Six6	-6.89938	0.0471939	-17.8826	1.26072e-45	9.40516e-42	91.5594
X4-X7	Otof	-6.47393	0.475541	-14.9384	7.35232e-36	2.76859e-32	69.9583
X4-X7	Satb2	-6.17076	0.092982	-14.5263	1.73159e-34	6.0057e-31	66.5204
X4-X7	Tmem176b	-7.65536	0.812773	-13.1964	4.46848e-30	1.16236e-26	57.4363
X4-X8	Cbln4	-4.64654	2.80496	-7.40867	2.32121e-12	6.59325e-10	17.4075
X4-X8	Neurod6	-4.27266	1.18529	-7.08169	1.66308e-11	3.91794e-09	15.4519
X4-X8	Tnr	-3.37446	3.15351	-6.94347	3.76146e-11	8.16714e-09	14.6943
X4-X8	Lpl	-4.24966	2.65707	-6.69823	1.56118e-10	2.9338e-08	13.4719
X4-X8	Ldhb	1.35032	9.99743	6.26567	1.77243e-09	2.49395e-07	10.9418
X4-X8	2310003H01Rik	3.28439	1.38058	5.9058	1.23114e-08	1.38172e-06	9.36821
X4-X8	Agpat4	1.86692	7.81746	5.81803	1.95167e-08	2.06993e-06	8.98307
X4-X8	Gpr83	-3.9807	3.28842	-5.74395	2.86873e-08	2.89096e-06	8.61125
X4-X8	Nubp2	3.78402	4.27086	5.75929	2.64953e-08	2.69383e-06	8.60122
X4-X8	Fut8	-2.52972	5.20046	-5.73911	2.94137e-08	2.94874e-06	8.57239
X4-X9	Gnas	-1.92788	9.71215	-6.75148	1.14935e-10	2.22329e-08	13.6776
X4-X9	Map3k12	4.83355	3.03641	6.05023	5.70893e-09	6.96035e-07	9.83091
X4-X9	B630019K06Rik	-4.01863	4.7037	-5.81701	1.96213e-08	2.07934e-06	8.82778
X4-X9	Ncoa4	3.86988	2.92607	5.52677	8.69683e-08	7.57573e-06	7.36932
X4-X9	Cacnb2	-3.80289	3.73073	-5.1962	4.43467e-07	3.0526e-05	5.9203
X4-X9	Nebl	-4.34825	3.22048	-5.20542	4.24174e-07	2.93873e-05	5.8985
X4-X9	Sncg	-3.66118	6.60871	-4.90319	1.76672e-06	9.80682e-05	4.65585
X4-X9	Asap1	-4.63368	3.08323	-4.86028	2.15229e-06	0.000115613	4.44695
X4-X9	Pcdh8	-4.44656	2.89431	-4.65323	5.47871e-06	0.000253477	3.60452
X4-X9	Per1	-4.47509	1.20802	-4.66213	5.26632e-06	0.000245316	3.54035
X5-X6	Sfxn1	-2.14184	6.8093	-5.25184	3.38822e-07	2.42868e-05	6.1068
X5-X6	Camk2n1	-1.32037	7.56715	-4.64575	5.66357e-06	0.000260112	3.73294
X5-X6	Uri1	-2.99689	4.28921	-4.54645	8.76421e-06	0.000373694	3.00033
X5-X6	Gucy1a3	-3.49715	0.732002	-4.54867	8.68003e-06	0.000370504	2.95119
X5-X6	Cpe	-1.24695	9.73627	-4.43857	1.39701e-05	0.000550105	2.72315
X5-X6	Dyrk1a	2.34405	1.8492	4.22471	3.43231e-05	0.00114339	1.89968
X5-X6	Gpm6a	-0.842913	10.1418	-4.24911	3.10311e-05	0.00105497	1.77281
X5-X6	Gpx3	-2.78956	5.20623	-4.09443	5.83605e-05	0.00175324	1.62231
X5-X6	Idh3g	1.46149	7.61739	4.07465	6.31871e-05	0.00186513	1.5522
X5-X6	Frg1.1	2.16965	1.49307	4.11741	5.31937e-05	0.00162574	1.50444
X5-X7	Gad1	-9.61555	0.170344	-35.3086	1.39201e-95	1.10077e-90	203.725
X5-X7	Ecel1	-7.75743	0.171884	-20.7181	8.45333e-55	1.39264e-50	112.422
X5-X7	Fam159b	-6.15171	-0.100379	-18.534	9.2584e-48	7.98242e-44	95.5081
X5-X7	Msn	-7.18137	0.0529563	-18.1395	1.80845e-46	1.40204e-42	93.4849
X5-X7	Six6	-6.68395	0.0471939	-16.6103	2.01177e-41	1.06057e-37	82.0893
X5-X7	Pkib	-8.27122	1.33232	-16.1885	5.06296e-40	2.3551e-36	79.6366
X5-X7	Calcr	-7.88238	0.364554	-15.7718	1.2313e-38	5.29174e-35	76.5259
X5-X7	Otof	-6.62648	0.475541	-14.7358	3.47609e-35	1.26092e-31	68.3375
X5-X7	Arhgap36	-8.13339	1.76624	-13.125	7.68813e-30	1.91182e-26	56.8774
X5-X7	Ucp2	-7.48127	1.33739	-12.304	3.79961e-27	7.86555e-24	50.697
X5-X8	Neurod6	-5.93087	1.18529	-10.912	1.14221e-22	1.46976e-19	39.9958
X5-X8	Igfbp4	-5.24133	0.932371	-9.43193	4.22935e-18	3.2345e-15	29.9035
X5-X8	Tacr3	-6.28613	3.37306	-8.00588	5.58274e-14	2.19636e-11	20.9536
X5-X8	Gkn1	-4.52859	0.752972	-7.87369	1.29184e-13	4.74261e-11	20.0958
X5-X8	Lpl	-5.58377	2.65707	-7.6484	5.30163e-13	1.71258e-10	18.7251
X5-X8	Cbln4	-5.20899	2.80496	-7.11888	1.33295e-11	3.19606e-09	15.7092
X5-X8	Gpr83	-5.25521	3.28842	-6.58009	3.06311e-10	5.2726e-08	12.7944
X5-X8	Tmeff2	4.86452	4.80073	6.20412	2.48272e-09	3.37217e-07	10.8851
X5-X8	Pappa	-4.05337	2.49924	-6.16097	3.1401e-09	4.1399e-07	10.6308
X5-X8	Tiam2	-3.44982	0.897953	-6.14081	3.50301e-09	4.53817e-07	10.517
X5-X9	Gnas	-1.89615	9.71215	-6.22214	2.24991e-09	3.09099e-07	10.8268
X5-X9	Cdc34	-5.07731	2.76257	-5.75941	2.64793e-08	2.69349e-06	8.22126
X5-X9	Map3k12	4.63702	3.03641	5.46193	1.20388e-07	1.00274e-05	7.02743
X5-X9	Ncoa4	3.9452	2.92607	5.31469	2.49394e-07	1.87645e-05	6.36306
X5-X9	Cacnb2	-4.11967	3.73073	-5.29471	2.74994e-07	2.03575e-05	6.2752
X5-X9	Rragc	-4.31581	3.92133	-5.06492	8.29842e-07	5.21969e-05	5.3888
X5-X9	Acvr2b	-4.94243	2.88472	-5.05721	8.60634e-07	5.38424e-05	5.18294
X5-X9	Syt1	-1.83473	10.7368	-4.88543	1.91747e-06	0.000104977	4.15676
X5-X9	Ppia	-1.04097	9.08317	-4.78474	3.03732e-06	0.000154499	4.11127
X5-X9	Nebl	-4.20553	3.22048	-4.76602	3.30575e-06	0.000165429	4.04395
X6-X7	Gad1	-9.11754	0.170344	-29.2095	6.62495e-80	2.91047e-75	168.312
X6-X7	Fam159b	-6.21698	-0.100379	-18.2308	9.08206e-47	7.32844e-43	93.2295
X6-X7	Msn	-6.83855	0.0529563	-16.2849	2.41974e-40	1.16675e-36	79.7429
X6-X7	Six6	-6.61827	0.0471939	-15.849	6.81514e-39	2.99403e-35	76.3942
X6-X7	Ecel1	-6.82843	0.171884	-15.3192	3.95958e-37	1.64797e-33	72.6122
X6-X7	Calcr	-7.94256	0.364554	-15.1335	1.64529e-36	6.44086e-33	71.6762
X6-X7	Otof	-5.84239	0.475541	-11.4783	1.7895e-24	2.91171e-21	44.3475
X6-X7	Satb2	-5.30242	0.092982	-11.1035	2.82108e-23	4.02679e-20	41.5374
X6-X7	Pkib	-7.08924	1.33232	-10.8847	1.39428e-22	1.78408e-19	40.2863
X6-X7	Fxyd7	6.38292	5.39724	10.5738	1.32575e-21	1.53271e-18	38.0611
X6-X8	Igfbp4	-4.8464	0.932371	-7.85926	1.41506e-13	5.14243e-11	19.9599
X6-X8	Neurod6	-5.12677	1.18529	-7.79172	2.16501e-13	7.50893e-11	19.5239
X6-X8	Cacna2d3	5.36567	4.62578	6.97488	3.12741e-11	6.93128e-09	14.9697
X6-X8	Prdm8	-3.39168	0.760548	-6.71024	1.45724e-10	2.75947e-08	13.4374
X6-X8	Gucy1a3	4.52855	0.732002	6.53654	3.91952e-10	6.56666e-08	12.5058
X6-X8	Gas7	4.75676	3.84282	6.07424	5.01802e-09	6.2138e-07	10.2031
X6-X8	Nxph3	-3.05854	0.618775	-5.90274	1.25117e-08	1.40154e-06	9.3056
X6-X8	Gkn1	-3.81706	0.752972	-5.87661	1.43576e-08	1.57559e-06	9.18813
X6-X8	Gpr83	-5.07011	3.28842	-5.7442	2.86497e-08	2.88826e-06	8.53465
X6-X8	Tiam2	-3.35493	0.897953	-5.67532	4.08605e-08	3.92607e-06	8.22823
X6-X9	Rragc	-5.24455	3.92133	-5.85481	1.60998e-08	1.74307e-06	8.85763
X6-X9	Dab2ip	-4.97344	3.19543	-5.85175	1.63596e-08	1.76974e-06	8.69389
X6-X9	Gnas	-1.76433	9.71215	-5.61021	5.69953e-08	5.23954e-06	7.71384
X6-X9	Dyrk1a.1	4.0559	2.49396	5.42497	1.44737e-07	1.17607e-05	6.7346
X6-X9	Ncoa4	4.15316	2.92607	5.37936	1.81439e-07	1.42878e-05	6.59805
X6-X9	Erdr1.1	5.31503	3.78889	5.32544	2.36597e-07	1.79416e-05	6.02395
X6-X9	Atp5h	-1.43386	7.79512	-4.95941	1.36139e-06	7.90072e-05	5.03677
X6-X9	Cdc34	-4.64554	2.76257	-4.99491	1.15352e-06	6.8864e-05	4.87794
X6-X9	Dynll2	3.5211	2.6648	4.91982	1.636e-06	9.19875e-05	4.58128
X6-X9	Cacnb2	-3.79516	3.73073	-4.66977	5.09044e-06	0.00023833	3.68254
X7-X8	Gad1	8.95181	0.170344	31.3672	1.14466e-85	5.65731e-81	181.597
X7-X8	Fam159b	6.25044	-0.100379	19.137	1.00866e-49	1.10016e-45	99.8604
X7-X8	Ecel1	7.26844	0.171884	18.8675	7.57147e-49	7.30163e-45	99.0899
X7-X8	Calcr	8.3886	0.364554	18.3775	3.00615e-47	2.52892e-43	96.0346
X7-X8	Msn	6.778	0.0529563	17.0812	5.54029e-43	3.3701e-39	85.7602
X7-X8	Six6	6.25218	0.0471939	15.3169	4.03074e-37	1.66011e-33	72.5309
X7-X8	Pkib	7.6952	1.33232	14.4546	3.00135e-34	1.02301e-30	66.6264
X7-X8	Satb2	6.03842	0.092982	13.9513	1.41357e-32	4.43578e-29	62.2238
X7-X8	Arhgap36	7.9773	1.76624	13.0305	1.57485e-29	3.89174e-26	56.1885
X7-X8	Rasgrf1	8.43894	2.69815	12.0238	3.10232e-26	5.84104e-23	48.787
X7-X9	Gad1	9.74323	0.170344	19.6655	1.97189e-51	2.36261e-47	102.645
X7-X9	Fam159b	6.43919	-0.100379	14.0773	5.39202e-33	1.71931e-29	61.7328
X7-X9	Ecel1	8.0558	0.171884	13.7012	9.55402e-32	2.77761e-28	59.7284
X7-X9	Msn	7.32696	0.0529563	12.5143	7.80523e-28	1.70502e-24	51.0496
X7-X9	Pkib	9.2842	1.33232	12.0274	3.01805e-26	5.70957e-23	48.0114
X7-X9	Six6	6.95211	0.0471939	12.0467	2.61387e-26	4.99271e-23	47.6383
X7-X9	Calcr	8.59531	0.364554	11.0817	3.3094e-23	4.68995e-20	41.2724
X7-X9	Otof	7.09834	0.475541	11.0627	3.80133e-23	5.27369e-20	40.8525
X7-X9	Ucp2	8.85168	1.33739	10.1764	2.28494e-20	2.34659e-17	35.0953
X7-X9	Nrn1	-7.88865	6.2201	-10.031	6.41307e-20	6.27636e-17	34.1685
X8-X9	Cbln4	8.45712	2.80496	9.16651	2.61288e-17	1.77509e-14	28.0118
X8-X9	Lpl	8.26834	2.65707	8.8466	2.27377e-16	1.35395e-13	25.9818
X8-X9	Neurod6	6.59691	1.18529	7.67238	4.5667e-13	1.49472e-10	18.7943
X8-X9	Diras2	-5.41587	3.76082	-7.58028	8.08798e-13	2.53038e-10	18.102
X8-X9	Sncg	-7.90828	6.60871	-7.13791	1.18995e-11	2.90069e-09	16.051
X8-X9	Igfbp4	5.45467	0.932371	6.38025	9.40989e-10	1.42933e-07	11.6913
X8-X9	Mc3r	5.3759	1.38761	6.15349	3.27017e-09	4.27857e-07	10.5314
X8-X9	Syt10	4.99996	2.04825	6.13817	3.55343e-09	4.58695e-07	10.4253
X8-X9	Rragc	-5.01799	3.92133	-6.0708	5.1117e-09	6.31595e-07	10.1695
X8-X9	Otx2	5.41806	1.10811	6.05253	5.63905e-09	6.89642e-07	10.0333
