# Supplementary material for: Combinatorial Expression of Grp and Neurod6 Defines Dopamine Neuron Populations with Distinct Projection Patterns and Disease Vulnerability
Source: eNeuro. 2018 Jun 13;5(3):ENEURO.0152-18.2018. doi: 10.1523/ENEURO.0152-18.2018 (PMC6104179; doi:10.1523/ENEURO.0152-18.2018)
Supplement: Extended Data 1 — Computer code for single cell RNA-sequencing analysis. Download Extended Data 1, TXT file. [file sup_enu-eN-NWR-0152-18-s04.txt]

---
title: "Clustering of DAT cells"
author: "Davide Risso"
date: '`r Sys.Date()`'
output: 
  html_document:
    fig_height: 7
    fig_width: 7
    toc: yes
    code_folding: hide
    toc_float: yes
editor_options: 
  chunk_output_type: console
---

```{r options, include=FALSE}
knitr::opts_chunk$set(cache=TRUE, error=FALSE, message=FALSE,
                      warning=FALSE, resuts = "hide")

library(scone)
library(stringi)
library(RColorBrewer)
library(clusterExperiment)
library(Rtsne)
library(matrixStats)

cols <- c(brewer.pal(9, "Set1"))

options(getClass.msg=FALSE)
#NMF::nmf.options(grid.patch=TRUE)
```

```{r datain}
load("data/Oct15/imageAfterFiltering.RData")
dat <- sf.sc.eSet[,sf.sc.eSet$MD_expt_condition == "DAT_EXPT1"]
qc <- protocolData(dat)@data[,-c(6:9, 19)]

batch <- droplevels(dat$MD_c1_run_id)
chip_size <- dat$MD_c1_chip
```

# Filtering low-quality cells

```{r filtering}
counts <- na.omit(assayData(dat)$counts_table)
counts <- counts[rowSums(counts)>0,]

num_reads <- quantile(counts[counts > 0])[4]
num_cells <- 0.25*ncol(counts)
is_common <- rowSums(counts >= num_reads ) >= num_cells
table(is_common)

data(housekeeping)
hk <- intersect(stri_trans_totitle(housekeeping$V1), rownames(counts))

mfilt <- metric_sample_filter(counts,
                             nreads = qc$NREADS,
                             ralign = qc$RALIGN,
                             hard_nreads = 500000,
                             hard_ralign = 85,
                             gene_filter = is_common,
                             pos_controls = rownames(counts) %in% hk,
                             zcut = 3, mixture = FALSE,
                             plot = TRUE)

# Mean log10(x+1) expression
mu_obs <- rowMeans(log10(counts[hk,]+1))

# Assumed False Negatives
drop_outs <- counts[hk,] == 0

# Logistic Regression Model of Failure
ref.glms = list()
for (si in 1:dim(drop_outs)[2]){
  fit = glm(cbind(drop_outs[,si],1 - drop_outs[,si]) ~ mu_obs,
            family=binomial(logit))
  ref.glms[[si]] = fit$coefficients
}

# Plot Failure Curves and Calculate AUC
plot(NULL, main = "False Negative Rate Curves",
     ylim = c(0,1),xlim = c(0,6), 
     ylab = "Failure Probability", xlab = "Mean log10 Expression")
x = (0:60)/10
AUC = NULL
for(si in 1:ncol(counts)){
  y = 1/(exp(-ref.glms[[si]][1] - ref.glms[[si]][2] * x) + 1)
  AUC[si] = sum(y)/10
  lines(x, 1/(exp(-ref.glms[[si]][1] - ref.glms[[si]][2] * x) + 1),
        type = 'l', lwd = 2, col = cols[as.numeric(batch)[si]+1])
}

filtersample = !apply(simplify2array(mfilt[!is.na(mfilt)]), 1, any)
table(filtersample)

#filtered <- counts[,filtersample]
filtergenes <- rowSums(counts>10)>=10
table(filtergenes)
filtered <- counts[filtergenes,]
qc <- qc[colnames(filtered),]

pca <- prcomp(t(log1p(filtered)), scale. = TRUE)
plot(pca$x[,1:2], pch=19, col=cols[as.numeric(filtersample)+1], main="Raw data")
legend("bottomright", c("low-quality", "high-quality"), fill=cols)

fq <- FQ_FN(filtered)
pca <- prcomp(t(log1p(fq)), scale. = TRUE)
plot(pca$x[,1:2], pch=19, col=cols[as.numeric(filtersample)+1], main="FQ data")
legend("bottomright", c("low-quality", "high-quality"), fill=cols)

qcpca <- prcomp(qc, scale. = TRUE)
plot(qcpca$x[,1:2], pch=19, col=cols[as.numeric(filtersample)+1], main="QC PCA")
legend("bottomright", c("low-quality", "high-quality"), fill=cols)

plot(qc[,c(1, 3)], pch=19, col=cols[as.numeric(filtersample)+1])
legend("bottomright", c("low-quality", "high-quality"), fill=cols)
```

For now, I am removing all the low-quality cells. But I'm wondering if we should
revisit this. Could they be biologically different cell types that express fewer
genes? This leaves us with `r sum(filtersample)` cells out of `r length(filtersample)`.

```{r filtered}
filtered <- counts[,filtersample]
filtergenes <- rowSums(filtered>10)>=10
filtered <- filtered[filtergenes,]
qc <- qc[colnames(filtered),]
batch <- droplevels(batch[filtersample])
chip_size <- droplevels(chip_size[filtersample])

pca <- prcomp(t(log1p(filtered)), scale. = TRUE)
plot(pca$x[,1:2], pch=19, col=cols[batch], main="Raw data")

fq <- FQ_FN(filtered)
pca <- prcomp(t(log1p(fq)), scale. = TRUE)
plot(pca$x[,1:2], pch=19, col=cols[batch], main="FQ data")

qcpca <- prcomp(qc, scale. = TRUE)
plot(qcpca$x[,1:2], pch=19, col=cols[batch], main="QC PCA")

plot(qc[,c(1, 3)], pch=19, col=cols[batch], main="QC")
```

# Normalization

Here, we use `scone` to normalize the samples. We use housekeeping genes as negative control genes and a collection of positive controls from Poulin and Linnarson.

```{r controls}
## Positive controls: genes found DE between 6 DA neuron subtypes by Poulin et al
poulin <- c("Sox6", "Sncg", "Ndnf", "Igf1", "Foxa2", "Lmx1a", "Aldh1a1", "Slc32a1", "Satb1", "Clstn2", "Adcyap1", "Lpl", "Otx2", "Vip", "Chrna4", "Gsg1l", "Snca", "Ntf3")

linnarson <- c("Epha4", "Chrna5", "Nrip3", "Kcns3", "Cplx1", "Sox6", "Ndnf", "Kifc3", "Calb1", "Chst8", "Aldh1a1", "Igfbp2", "Lama5", "Anxa1", "Rpb4", "Aldh1a7", "Adcyap1", "Lhfpl2", "Cbln4", "Lpl", "Nhlh2", "Otx1", "Syn2", "Cbln1", "Gpx3", "Fjx1", "Foxa2", "En2", "Ntf3", "Gfra2", "Lix1", "Ptpn5", "Fgf1", "Nostrin", "Serpine2", "Kcnip3", "Grik1", "Lypd1", "Pou3f1", "Cd9", "Otx2", "Neurod6", "Grp", "Tcf12", "Calca", "Gpr83", "Vip", "Cck", "Cnr1", "Nphp1", "Chtf8", "Slc32a1", "Ctxn3", "Etv1", "Lmx1a")
poscon <- intersect(c(poulin, linnarson), rownames(fq))

## Negative controls
data(housekeeping)
hk <- intersect(rownames(fq), stri_trans_totitle(housekeeping[,1]))

plotHeatmap(log1p(fq[poscon,]), main="Positive controls")
plotHeatmap(log1p(fq[hk,]), main="Negative controls")
```

```{r scone}
set.seed(474)
negcon_ruv <- sample(hk, round(length(hk)/2))
negcon_eval <- setdiff(hk, negcon_ruv)

SUM_FN = function (ei)
{
  sums = colSums(ei)
  eo = t(t(ei)*mean(sums)/sums)
  return(eo)
}

scale_funs <- list(none=identity, # Identity - do nothing
             sum = SUM_FN,  # User-defined functions
             tmm = TMM_FN, # SCONE library wrappers...
             fq = FQT_FN,
             fq2 = FQ_FN)

scone_obj <- SconeExperiment(filtered, qc=qc, batch=batch,
                             negcon_ruv = rownames(filtered) %in% negcon_ruv,
                             negcon_eval = rownames(filtered) %in% negcon_eval,
                             poscon = rownames(filtered) %in% poscon)
scone_res <- scone(scone_obj, zero="postadjust", scaling=scale_funs,
                   adjust_batch="yes", adjust_bio="no",
                   bpparam=BiocParallel::MulticoreParam(7))
```


```{r scone_plots}
pc_obj <- prcomp(apply(t(get_scores(scone_res)),1,rank),
                center = TRUE,scale = FALSE)
bp_obj <- biplot_color(pc_obj,y = -get_score_ranks(scone_res),expand = .6)
points(t(bp_obj[1,]), pch = 1, col = "red", cex = 1)
points(t(bp_obj[1,]), pch = 1, col = "red", cex = 1.5)
points(t(bp_obj[rownames(bp_obj) == "none,none,no_uv,no_bio,no_batch",]),
       pch = 1, col = "blue", cex = 1)

if(FALSE) {
  biplot_interactive(scone_res)
}

head(get_scores(scone_res))

norm1 <- get_normalized(scone_res, "none,fq2,ruv_k=3,no_bio,batch")
norm2 <- get_normalized(scone_res, "none,fq,ruv_k=3,no_bio,no_batch")
norm3 <- get_normalized(scone_res, "none,fq2,no_uv,no_bio,no_batch")

plotHeatmap(log1p(norm1[poscon,]), main="none,fq2,ruv_k=3,no_bio,batch")
plotHeatmap(log1p(norm2[poscon,]), main="none,fq,ruv_k=3,no_bio,no_batch")
plotHeatmap(log1p(norm3[poscon,]), main="none,fq2,no_uv,no_bio,no_batch")

```

# Clustering

```{r tightcluster}
seed <- 927501

rsec <- RSEC(norm3, isCount = TRUE, minSizes = 5, alphas = 0.3,
             combineProportion = 0.5,
             mergeMethod = "adjP", mergeCutoff = 0.05,
             ncores = 7, random.seed = seed, run = TRUE)

# cl <- clusterMany(norm3, isCount = TRUE, dimReduce="PCA", nPCADims = 50, alphas = 0.3,
#                   sequential = TRUE, subsample = TRUE, minSizes = 5,
#                   clusterFun = c("hierarchical01", "tight"),
#                   ks = 4:15, random.seed = seed,
#                   ncores = 7)
# cl <- combineMany(cl, proportion = .5)
# cl <- makeDendrogram(cl, dimReduce = "mad", ndims = 1000)
# plotDendrogram(cl)
# cl <- mergeClusters(cl, mergeMethod = "adjP", cutoff = 0.05)
# plotClusters(cl)

plotClusters(rsec)
```

```{r final}
final_tight <- factor(clusterMatrixNamed(rsec)[,2], levels=clusterLegend(rsec)[[2]][, "name"])
names(final_tight) <- colnames(fq)

final_merged <- factor(primaryClusterNamed(rsec), levels=clusterLegend(rsec)[[1]][, "name"])
names(final_merged) <- colnames(fq)

print(table(final_tight, final_merged))

plotDendrogram(rsec)
plotCoClustering(rsec, whichClusters = 1:2)

pdf("coclustering.pdf")
plotCoClustering(rsec, whichClusters = 1:2)
dev.off()

```

# Visualization

```{r visualize}
wh_rm <- which(final_tight=="-1")
pca <- prcomp(t(log1p(norm3)[,-wh_rm]), scale. = TRUE, center = TRUE)

cols1 <- clusterLegend(rsec)[[2]][, "color"]
names(cols1) <- clusterLegend(rsec)[[2]][, "name"]
cols2 <- clusterLegend(rsec)[[1]][, "color"]
names(cols2) <- clusterLegend(rsec)[[1]][, "name"]

colFinal <- cols1[final_tight]
colMerged <- cols2[final_merged]

plot(pca$x, pch=19, col=colFinal[-wh_rm], main="PCA")
legend("topright", levels(final_tight), fill=cols1[levels(final_tight)])
plot(pca$x, pch=19, col=colMerged[-wh_rm], main="PCA, merged")
legend("topright", levels(final_merged), fill=cols2[levels(final_merged)])

vars <- rowVars(log1p(norm3))
names(vars) <- rownames(norm3)
vars <- sort(vars, decreasing = TRUE)

tsne_500 <- Rtsne(t(log1p(norm3)[names(vars)[1:500],-wh_rm]),
                   max_iter=5000, perplexity = 10)
plot(tsne_500$Y, pch=19, col=colFinal[-wh_rm], main="t-SNE, 500 most variable genes")
plot(tsne_500$Y, pch=19, col=colMerged[-wh_rm], main="t-SNE, 500 most variable genes, merged")

tsne_250 <- Rtsne(t(log1p(norm3)[names(vars)[1:250],-wh_rm]),
                   max_iter=5000, perplexity = 10)
plot(tsne_250$Y, pch=19, col=colFinal[-wh_rm], main="t-SNE, 250 most variable genes")
plot(tsne_250$Y, pch=19, col=colMerged[-wh_rm], main="t-SNE, 250 most variable genes, merged")

tsne_1000 <- Rtsne(t(log1p(norm3)[names(vars)[1:1000],-wh_rm]),
                   max_iter=5000, perplexity = 10)
plot(tsne_1000$Y, pch=19, col=colFinal[-wh_rm], main="t-SNE, 1,000 most variable genes")
plot(tsne_1000$Y, pch=19, col=colMerged[-wh_rm], main="t-SNE, 1,000 most variable genes, merged")

tsne_all <- Rtsne(t(log1p(norm3)[,-wh_rm]),
                   max_iter=5000, perplexity = 10)
plot(tsne_all$Y, pch=19, col=colFinal[-wh_rm], main="t-SNE, All genes")
plot(tsne_all$Y, pch=19, col=colMerged[-wh_rm], main="t-SNE, All genes, merged")

plotHeatmap(rsec, whichClusters=1:2, clusterFeaturesData=poscon)

pdf("tsne_500.pdf")
plot(tsne_500$Y, pch=19, col=colFinal[-wh_rm], main="t-SNE, 500 most variable genes")
dev.off()

pdf("tsne_250.pdf")
plot(tsne_250$Y, pch=19, col=colFinal[-wh_rm], main="t-SNE, 250 most variable genes")
dev.off()

pdf("tsne_1000.pdf")
plot(tsne_1000$Y, pch=19, col=colFinal[-wh_rm], main="t-SNE, 1,000 most variable genes")
dev.off()

pdf("tsne_all.pdf")
plot(tsne_all$Y, pch=19, col=colFinal[-wh_rm], main="t-SNE, All genes")
dev.off()

pdf("positive_controls.pdf")
plotHeatmap(rsec, whichClusters=1:2, clusterFeaturesData=poscon)
dev.off()

```

```{r zinb}
run_zinb <- FALSE
if(run_zinb) {
  library(zinbwave)
  library(BiocParallel)
  library(doParallel)
  registerDoParallel(6)
  register(DoparParam())
  
  system.time(zinb <- zinbFit(filtered[,-wh_rm], K=10))
  save(zinb, file = "zinb_res.rda")
} else {
  load("zinb_res.rda")  
}

plot(zinb@W, pch=19, col=colFinal[-wh_rm], main="ZINB")
tsne_zinb <- Rtsne(zinb@W, pca = FALSE,
                   max_iter=5000, perplexity = 20)

plot(tsne_zinb$Y, pch=19, col=colFinal[-wh_rm], main="t-SNE, after ZINB",
     xlab = "Dimension 1", ylab = "Dimension 2")

pdf("tsne_zinb_all.pdf")
plot(tsne_zinb$Y, pch=19, col=colFinal[-wh_rm], main="t-SNE, after ZINB",
     xlab = "Dimension 1", ylab = "Dimension 2")
dev.off()
```

```{r alt, eval=FALSE}
library(Seurat)
pbmc <- CreateSeuratObject(raw.data = filtered, min.cells = 1, min.genes = 1, 
    project = "10X_PBMC")

## Build SNN
k.param = 10
k.scale = 10
data.use <- getW(zinb)
n.cells = NROW(data.use)
my.knn <- FNN::get.knn(as.matrix(data.use), k = min(k.scale * k.param, n.cells - 1))
nn.ranked <- cbind(1:n.cells, my.knn$nn.index[, 1:(k.param-1)])
nn.large <- my.knn$nn.index

w <- Seurat:::CalcSNNSparse(cell.names = colnames(filtered[,-wh_rm]),
                            k.param = k.param,
                            nn.large = nn.large,
                            nn.ranked = nn.ranked,
                            prune.SNN = 1/15,
                            print.output = FALSE)

pbmc@snn <- w

## Run modularity clustering
resolution <- 0.4
pbmc <- Seurat:::RunModularityClustering(object = pbmc, SNN = w, 
                                         modularity = 1, resolution = resolution,
                                         algorithm = 1, n.start = 100, 
                                         n.iter = 10, random.seed = 0,
                                         print.output = FALSE, temp.file.location = NULL)
pbmc <- Seurat:::GroupSingletons(pbmc, pbmc@snn)
name <- paste("res.", resolution, sep = "")
pbmc <- StashIdent(pbmc, name)

z_cl <- pbmc@ident
```

# Marker genes

```{r heatmap}
primaryClusterIndex(rsec) <- 2
genes <- getBestFeatures(rsec, contrastType = "Pairs", isCount=TRUE)
head(genes)

plotHeatmap(rsec, clusterSamplesData = "primaryCluster",
            clusterFeaturesData=unique(genes[,"IndexInOriginal"]))

plotHeatmap(rsec, clusterFeaturesData=unique(genes[,"IndexInOriginal"]))

pdf("heatmap.pdf")
plotHeatmap(rsec, clusterSamplesData = "primaryCluster",
            clusterFeaturesData=unique(genes[,"IndexInOriginal"]))

plotHeatmap(rsec, clusterFeaturesData=unique(genes[,"IndexInOriginal"]))
dev.off()

genes_1vall <- getBestFeatures(rsec, contrastType = "OneAgainstAll", isCount=TRUE,
                               number=50)

plotHeatmap(rsec, clusterSamplesData = "primaryCluster",
            clusterFeaturesData=unique(genes_1vall[,"IndexInOriginal"]))

plotHeatmap(rsec, clusterFeaturesData=unique(genes_1vall[,"IndexInOriginal"]))

pdf("heatmap_1vall.pdf")
plotHeatmap(rsec, clusterSamplesData = "primaryCluster",
            clusterFeaturesData=unique(genes_1vall[,"IndexInOriginal"]))

plotHeatmap(rsec, clusterFeaturesData=unique(genes_1vall[,"IndexInOriginal"]))
dev.off()

genes_dendro <- getBestFeatures(rsec, contrastType = "Dendro", isCount=TRUE,
                               number=50)

plotHeatmap(rsec, clusterSamplesData = "primaryCluster",
            clusterFeaturesData=unique(genes_dendro[,"IndexInOriginal"]))

plotHeatmap(rsec, clusterFeaturesData=unique(genes_dendro[,"IndexInOriginal"]))

pdf("heatmap_dendro.pdf")
plotHeatmap(rsec, clusterSamplesData = "primaryCluster",
            clusterFeaturesData=unique(genes_dendro[,"IndexInOriginal"]))

plotHeatmap(rsec, clusterFeaturesData=unique(genes_dendro[,"IndexInOriginal"]))
dev.off()

```

```{r save_markers}
write.table(genes, file="dat_cluster_markers.txt", sep='\t', quote=FALSE)
```

```{r markers}
markers <- list(Set1=c("Erbb4", "Pcsk1", "Pepd", "Pdp2", "Nubp2", "Pik3c3", "Cacna2d3", "Kcns3", "Chrna3", "Epha4"),
                Set2=c("Adamts2", "Arpp21", "Rasgrp1", "Pitx2", "Irx6", "Cd36", "Pgr15l", "Gda", "Nos1", "Tac1"),
                Set3=c("Gad2", "Rasgrf1", "Satb2", "Fam159b", "Otof", "Msn", "Six6", "Gad1", "Ecel1", "Calcr"),
                Set4=c("Cnr1", "Cbln4", "Lpl", "Gpr83", "Neurod6", "Gkn1", "Igfbp4", "Prdm8", "Nxph3", "Tiam2")
)
markers <-lapply(markers, function(x) which(rownames(rsec) %in% x))
blank_data <- makeBlankData(transform(rsec), markers)

dat <- as.matrix(blank_data$dataWBlanks)
rnames <- blank_data$rowNamesWBlanks
rownames(dat) <- rnames
breaks <- unique(c(min(dat, na.rm = TRUE), seq(0, quantile(dat[dat > 0], .99, na.rm = TRUE), length = 50), max(dat, na.rm = TRUE)))

NMF::aheatmap(dat[,order(final_tight)], Rowv=NA, Colv=NA, color = seqPal5, annCol = data.frame(Clusters=sort(final_tight)), annColors = list(Clusters=cols1), breaks=breaks, main="Cluster markers")

pdf("markers.pdf")
NMF::aheatmap(dat[,order(final_tight)], Rowv=NA, Colv=NA, color = seqPal5, annCol = data.frame(Clusters=sort(final_tight)), annColors = list(Clusters=cols1), breaks=breaks, main="Cluster markers")
dev.off()

linnarson <- list(SNC_VTA1=c("Epha4", "Chrna5", "Nrip3", "Kcns3", "Cplx1", "Sox6", "Ndnf"),
                  Not_SNC=c("Kifc3", "Calb1", "Chst8"),
                  SNC_VTA2=c("Aldh1a1", "Igfbp2", "Lama5", "Anxa1", "Rpb4", "Aldh1a7"),
                  VTA2_VTA3=c("Adcyap1", "Lhfpl2", "Cbln4", "Lpl", "Nhlh2", "Otx1"),
                  VTA3_VTA4=c("Syn2", "Cbln1", "Gpx3"),
                  VTA1_VTA3=c("Fjx1", "Foxa2", "En2", "Ntf3", "Gfra2"),
                  SNC=c("Lix1", "Ptpn5", "Fgf1", "Nostrin", "Serpine2", "Kcnip3", "Grik1"),
                  VTA1=c("Lypd1", "Pou3f1", "Cd9"),
                  VTA2=c("Otx2", "Neurod6", "Grp", "Tcf12", "Calca", "Gpr83"),
                  VTA3=c("Vip", "Cck", "Cnr1", "Nphp1", "Chtf8"),
                  VTA4=c("Slc32a1", "Ctxn3", "Etv1", "Lmx1a"))
markers <-lapply(linnarson, function(x) which(rownames(rsec) %in% x))
blank_data <- makeBlankData(transform(rsec), markers)

dat <- as.matrix(blank_data$dataWBlanks)
rnames <- blank_data$rowNamesWBlanks
rownames(dat) <- rnames
breaks <- unique(c(min(dat, na.rm = TRUE), seq(0, quantile(dat[dat > 0], .99, na.rm = TRUE), length = 50), max(dat, na.rm = TRUE)))

NMF::aheatmap(dat[,order(final_tight)], Rowv=NA, Colv=NA, color = seqPal5, annCol = data.frame(Clusters=sort(final_tight)), annColors = list(Clusters=cols1), breaks=breaks, main="Linnarson markers")
```

From the last heatmap, we can see that there is correspondence between our clusters
and Linnarson's clusters.

```{r markers2}
markers <- c("Neurod6", "Grp", "Cnr1", "Gpr83", "Tcf12", "Gkn1", "Igfbp4", "Otx2", "Nxph3", "Calca")

table(primaryClusterNamed(rsec))
idx <- order(tapply(transform(rsec)["Neurod6",], primaryClusterNamed(rsec), mean), decreasing = TRUE)
cl <- factor(primaryClusterNamed(rsec),
             levels=levels(as.factor(primaryClusterNamed(rsec)))[idx])

orderSamples(rsec) <- order(transform(rsec)["Neurod6",], decreasing = TRUE)
plotHeatmap(rsec, clusterFeaturesData=markers,
            clusterSamplesData = "orderSamplesValue")

pdf("markers_Neurod6.pdf")
plotHeatmap(rsec, clusterFeaturesData=markers,
            clusterSamplesData = "orderSamplesValue")
dev.off()

pdf("markers_opt1.pdf")
plotHeatmap(rsec, clusterFeaturesData=markers, clusterFeatures = FALSE,
            clusterSamplesData = "orderSamplesValue")
dev.off()

pdf("markers_opt3.pdf")
plotHeatmap(rsec, clusterFeaturesData=markers, clusterFeatures = FALSE,
            clusterSamplesData = "dendrogramValue")
dev.off()

idx <- order(tapply(transform(rsec)["Grp",], primaryClusterNamed(rsec), mean), decreasing = TRUE)
cl <- factor(primaryClusterNamed(rsec),
             levels=levels(as.factor(primaryClusterNamed(rsec)))[idx])

orderSamples(rsec) <- order(transform(rsec)["Grp",], decreasing = TRUE)

markers <- c("Grp", "Neurod6", "Cnr1", "Gpr83", "Tcf12", "Gkn1", "Igfbp4", "Otx2", "Nxph3", "Calca")

pdf("markers_opt2.pdf")
plotHeatmap(rsec, clusterFeaturesData=markers, clusterFeatures = FALSE,
            clusterSamplesData = "orderSamplesValue")
dev.off()

pdf("markers_opt4.pdf")
plotHeatmap(rsec, clusterFeaturesData=markers, clusterFeatures = FALSE,
            clusterSamplesData = "dendrogramValue")
dev.off()

```

## Sex

```{r sex}
dat <- sf.sc.eSet[,sf.sc.eSet$MD_expt_condition == "DAT_EXPT1"]
sex <- dat$MD_sex
names(sex) <- colnames(dat)
sex <- sex[colnames(rsec)]
colData(rsec)$sex <- sex

age <- dat$MD_age
names(age) <- colnames(dat)
age <- age[colnames(rsec)]
colData(rsec)$age <- age

pdf("markers_opt4_sex.pdf")
plotHeatmap(rsec, clusterFeaturesData=markers, clusterFeatures = FALSE,
            clusterSamplesData = "dendrogramValue",
            sampleData = "sex")
dev.off()

rsec@merge_index <- NA_integer_
rsec@merge_cutoff <- NA_integer_
rsec@merge_dendrocluster_index <- NA_integer_
rsec@merge_nodeMerge <- NULL
rsec@merge_nodeProp <- NULL
rsec@merge_method <- NA_character_
rsec@dendro_outbranch <- TRUE

plotDendrogram(rsec)

pdf("coclustering_sex.pdf")
plotCoClustering(rsec, whichClusters = "combineMany", sampleData = c("sex"))
dev.off()

pdf("coclustering_sex_age.pdf")
plotCoClustering(rsec, whichClusters = "combineMany", sampleData = c("sex", "age"))
dev.off()

```

```{r de}
x <- as.factor(sex)

design <- model.matrix(~x)
colnames(design) <- c("Intercept", "male")

counts <- round(assay(rsec))

library(edgeR)
y <- DGEList(counts)
y <- calcNormFactors(y)
y <- estimateDisp(y, design)
fit <- glmFit(y, design = design)
lrt <- glmLRT(fit, coef = 2)
top <- topTags(lrt, n = Inf)$table
```

```{r de_visual}
head(top)
table(top$FDR<=0.05)
hist(top$PValue)

de <- rownames(top)[top$FDR <= 0.05]

idx <- c("Neurod6", "Grp") 
idx %in% de

top[idx,]

pdf("volcano_de_genes_sex.pdf")
plot(top$logFC, -log10(top$PValue), col="grey", pch=19, xlab="LogFC (M vs F)",
     ylab = "-log10(PValue)")
points(top[idx, "logFC"], -log10(top[idx, "PValue"]), col=2, lwd=2)
text(top[idx[1], "logFC"] + .3, -log10(top[idx[1], "PValue"]) + 3,
     labels = idx[1])
text(top[idx[2], "logFC"] - .3, -log10(top[idx[2], "PValue"]) + 3,
     labels = idx[2])
text(top[de[1:4], "logFC"] - 1, -log10(top[de[1:4], "PValue"]),
     labels = de[1:4])
dev.off()

pdf("heatmap_de_genes_sex.pdf")
plotHeatmap(rsec, clusterSamplesData = "hclust",
            sampleData = c("sex"),
            clusterFeaturesData=which(rownames(rsec) %in% de), breaks=.99)
dev.off()

pdf("heatmap_sex.pdf")
plotHeatmap(rsec, clusterSamplesData = "primaryCluster",
            clusterFeaturesData=unique(genes[,"IndexInOriginal"]),
            sampleData = "sex")
dev.off()

```

```{r info}
sessionInfo()
```
